# Supplementary material for: Engineering tumoral vascular leakiness with gold nanoparticles
Source: Nat Commun. 2023 Jul 17;14:4269. doi: 10.1038/s41467-023-40015-4 (PMC10352264; doi:10.1038/s41467-023-40015-4)
Supplement: Supplementary file 7 — Source Data file [file 41467_2023_40015_MOESM7_ESM.xlsx]

## Sheet: Fig 1c
Fig 1c
	Exp. 1	Exp. 2	Exp. 3
Ctrl	5.5044	5.8771	7.31103
Au30R0	40.3359	62.8065	43.8751
Au30R1	130.125	51.5624	80.8266
Au30R2	217.849	113.048	134.73
Au30R3	255.433	192.584	227.257
Au70R0	10.0874	9.80663	10.2032
Au70R1	8.5753	8.92247	9.649
Au70R2	11.8191	17.1813	21.1968
Au70R3	21.9683	27.7759	32.9826

## Sheet: Fig 1d
Fig 1d
	Exp. 1	Exp. 2	Exp. 3
Ctrl	32.4295	37.0623	40.5369
Au30R0	46.3279	52.1189	52.1189
Au30R1	54.4353	52.1189	66.0172
Au30R2	57.9099	45.1697	60.2263
Au30R3	59.0681	60.2263	62.5427
Au70R0	60.2263	56.7517	54.4353
Au70R1	63.7008	60.2263	55.5935
Au70R2	55.5935	67.1754	49.8025
Au70R3	57.9099	64.859	57.9099

## Sheet: Fig 1e
Fig 1e
	Exp. 1	Exp. 2	Exp. 3
Ctrl	1.02988	0.93971	1.03041
Au30R0	1.5714	1.96621	1.71599
Au30R1	2.00089	2.26712	2.09799
Au30R2	2.91588	3.01832	2.99324
Au30R3	4.12591	3.62067	3.68629
Au70R0	1.0987	1.02454	1.1067
Au70R1	1.06136	1.01814	1.24542
Au70R2	1.35213	1.1942	1.13925
Au70R3	1.70478	1.68504	1.60662

## Sheet: Fig 2a
Fig 2a
	P-VECY658/VEC			P-VECY731/VEC			VEC/GAPDH
	Exp. 1	Exp. 2	Exp. 3	Exp. 1	Exp. 2	Exp. 3	Exp. 1	Exp. 2	Exp. 3
Ctrl	1	1	1	1	1	1	1	1	1
Ctrl+PP1	0.76626	0.77566	0.9946	1.12417	0.84942	1.11363	0.90708	0.90005	1.04991
Au30R0	2.63986	3.16107	3.59873	4.05602	3.48424	3.5292	0.68499	0.70729	0.65493
Au30R0 + PP1	0.98945	0.9687	1.59316	2.20152	1.45102	1.38202	0.81008	1.00669	0.98777
Au30R3	5.95075	4.08067	6.45183	5.13453	4.36372	5.694	0.50704	0.68457	0.66355
Au30R3 +PP1	3.07811	1.82875	2.4832	3.27574	2.29944	2.32507	0.80179	0.89492	0.90803

## Sheet: Fig 2b
Fig 2b
	Exp. 1	Exp. 2	Exp. 3
Ctrl	0.99804	0.98021	1.02175
Ctrl +PP1	1.02524	1.04903	0.92573
Au30R0	1.64736	1.53165	1.77713
Au30R0 + PP1	1.22634	1.35916	1.28668
Au30R3	3.57932	3.64006	3.7579
Au30R3 +PP1	1.83331	1.72011	1.75236
Au70R0	1.09453	1.13718	0.99423
Au70R0 + PP1	1.03207	0.95388	0.99449
Au70R3	1.63353	1.48392	1.57678
Au70R3 +PP1	1.07176	1.05221	1.12394

## Sheet: Fig 2c, 2d
Fig 2c						Fig 2d
IP: β-cat	VEC/β-cat					IP: VEC	β-cat/VEC
	Exp. 1	Exp. 2	Exp. 3				Exp. 1	Exp. 2	Exp. 3
Ctrl	1	1	1			Ctrl	1	1	1
Au30R0	0.70503	0.89163	0.73416			Au30R0	0.658	0.84257	0.71115
Au30R3	0.54632	0.72229	0.63171			Au30R3	0.62471	0.56946	0.67513

## Sheet: Fig2f
Fig 2f
	Exp. 1	Exp. 2	Exp. 3
Ctrl	1.02555	0.99263	0.98182
Ctrl + Y-27632	1.01128	0.97543	1.01329
Au30R0	1.76929	1.79217	1.8419
Au30R0 + Y-27632	1.25715	1.14669	1.18105
Au30R3	3.66993	3.5804	3.81681
Au30R3 + Y-27632	1.81859	1.79332	1.85938
Au70R0	1.00511	1.13053	0.9198
Au70R0 + Y-27632	1.03728	0.98908	0.92226
Au70R3	1.54248	1.44801	1.47065
Au70R3 + Y-27632	1.1664	1.17192	1.21922

## Sheet: Fig 3d, 3e
Fig 3d
Time	Treatment	Ectopic 4T1 tumor vessel			Ear vessel
		Exp. 1	Exp. 2	Exp. 3	Exp. 1	Exp. 2	Exp. 3
0 h	Ctrl	539963	329950	431449	32563.5	27356.4	19239.7
	Au30R3	636616	571570	365979	35174.9	19559.5	21001.1
2h	Ctrl	884384	531603	741209	30755	30713.7	19496.6
	Au30R3	5.76965e+06	1.67975e+06	1.71245e+06	36997.6	21982.7	16203.2
Fig 3e
Time	Treatment	Ectopic 4T1 tumor vessel			Ear vessel
		Exp. 1	Exp. 2	Exp. 3	Exp. 1	Exp. 2	Exp. 3
0 h	Ctrl	4.13375	4.8425	4.04675	1.15875	2.40175	1.741
	Au30R3	4.37275	5.80275	3.937	1.19775	1.72375	1.847
2h	Ctrl	5.46875	5.46675	7.1055	1.17	2.62575	1.76175
	Au30R3	31.5105	16.6077	14.0068	1.24825	1.91175	1.4205

## Sheet: Fig 3h, 3i
Fig 3h
Time	Treatment	Orthotopic 4T1 tumor vessel
		Exp. 1	Exp. 2	Exp. 3
0 h	Ctrl	23860.3	29062.3	47405.7
	Au30R3	256222	422834	363635
2h	Ctrl	25425.6	44394.2	48980.5
	Au30R3	988018	2780380	3005680
Fig 3i
Time	Treatment	Orthotopic 4T1 tumor vessel
		Exp. 1	Exp. 2	Exp. 3
0 h	Ctrl	1.83475	2.0555	3.29875
	Au30R3	4.75	3.5225	2.946
2h	Ctrl	1.90525	2.9535	3.343
	Au30R3	13.4172	14.1128	16.6525

## Sheet: Fig 3j
Fig 3j
Time (min)	Ctrl			Au30R3
	Vasculature	IS	Vasculature/IS	Vasculature	IS	Vasculature/IS
0	125657	3449.72	0.02745	121633	2514.4	0.02067
72	84069.6	1851.98	0.02203	118202	35408.6	0.29956
73.5	108533	2665.25	0.02456	121480	37842.6	0.31151
76	117227	3352.58	0.0286	143100	61304.1	0.4284
81	133729	2682.54	0.02006	183013	116313	0.63554
82.5	135557	3264.68	0.02408	203257	143630	0.70664
86.5	126069	3327.18	0.02639	232525	181388	0.85349
90	133462	3229.96	0.0242	229094	200717	0.87613
103.5	129269	3272.62	0.02532	230600	216676	0.93962
107.5	134104	3657.74	0.02728	239620	218663	0.91254
120	130230	3385.32	0.02599	239848	220296	0.91848

[truncated: 53 more sheets: Fig 3k, Fig 4b, Fig 4c, Fig 4d, Fig 4e, Fig 4g, 4h, Fig 4k, Fig 4l, Fig 4m, Fig 5b, Fig 5d, Fig 5f, Fig 5h, Fig 6b, Fig 6ci, Fig 7b, Fig 7d, Fig 7f, Fig 8c, Fig 8d …]
